# Supplementary material for: Impatiens longcanggouensis (Balsaminaceae): a new species from Sichuan, China
Source: PhytoKeys. 2026 Jan 26;270:1–12. doi: 10.3897/phytokeys.270.174879 (PMC12865402; doi:10.3897/phytokeys.270.174879)
Supplement: XML Treatment for Impatiens longcanggouensis [file phytokeys.270.174879-treatment1.xml]

<!DOCTYPE tp:taxon-treatment
  PUBLIC "-//TaxonX//DTD Taxonomic Treatment Publishing DTD v0 20100105//EN" "tax-treatment-NSO.dtd">
<tp:taxon-treatment xmlns:tp="http://www.plazi.org/taxpub"><tp:treatment-meta><kwd-group><label>Taxon classification</label><kwd>
              <named-content content-type="kingdom">Plantae</named-content>
            </kwd><kwd>
              <named-content content-type="order">Ericales</named-content>
            </kwd><kwd>
              <named-content content-type="family">Balsaminaceae</named-content>
            </kwd></kwd-group><mixed-citation publication-type="journal"><person-group><name><surname>Luo</surname><given-names>Qiang</given-names></name><name><surname>Chen</surname><given-names>Hong</given-names></name><name><surname>Yuan</surname><given-names>Ying</given-names></name><name><surname>Yang</surname><given-names>Hong</given-names></name><name><surname>Liu</surname><given-names>Chan</given-names></name><name><surname>Song</surname><given-names>Xinqiang</given-names></name><name><surname>Ma</surname><given-names>Shen</given-names></name></person-group><article-title><italic><tp:taxon-name><tp:taxon-name-part taxon-name-part-type="genus" reg="Impatiens">Impatiens</tp:taxon-name-part> <tp:taxon-name-part taxon-name-part-type="species" reg="longcanggouensis">longcanggouensis</tp:taxon-name-part></tp:taxon-name></italic> (<tp:taxon-name><tp:taxon-name-part taxon-name-part-type="family" reg="Balsaminaceae">Balsaminaceae</tp:taxon-name-part></tp:taxon-name>): a new species from Sichuan, China</article-title><source>PhytoKeys</source><day>26</day><month>01</month><year>2026</year><volume>270</volume><fpage>1</fpage><lpage>12</lpage><pub-id pub-id-type="doi">10.3897/phytokeys.270.174879</pub-id></mixed-citation></tp:treatment-meta><tp:nomenclature><tp:taxon-name><object-id xmlns:xlink="http://www.w3.org/1999/xlink" content-type="arpha" xlink:type="simple">A1C87FDB-A8DA-58F3-9BFD-D533E17A84DB</object-id><tp:taxon-name-part taxon-name-part-type="genus" reg="Impatiens">Impatiens</tp:taxon-name-part> <tp:taxon-name-part taxon-name-part-type="species" reg="longcanggouensis">longcanggouensis</tp:taxon-name-part><object-id xmlns:xlink="http://www.w3.org/1999/xlink" content-type="ipni" xlink:type="simple">urn:lsid:ipni.org:names:77375586-1</object-id></tp:taxon-name><tp:taxon-authority>Q.Luo</tp:taxon-authority><tp:taxon-status xmlns:xlink="http://www.w3.org/1999/xlink" xlink:type="simple">sp. nov.</tp:taxon-status><xref ref-type="fig" rid="F1">Figs 1</xref><xref ref-type="fig" rid="F2">, 2</xref><xref ref-type="fig" rid="F3">, 3</xref></tp:nomenclature><tp:treatment-sec sec-type="Diagnosis"><title>Diagnosis.</title><p><italic><tp:taxon-name><tp:taxon-name-part taxon-name-part-type="genus" reg="Impatiens">Impatiens</tp:taxon-name-part> <tp:taxon-name-part taxon-name-part-type="species" reg="longcanggouensis">longcanggouensis</tp:taxon-name-part></tp:taxon-name></italic> is morphologically similar to <italic><tp:taxon-name><tp:taxon-name-part taxon-name-part-type="genus" reg="Impatiens">I.</tp:taxon-name-part> <tp:taxon-name-part taxon-name-part-type="species" reg="recurvicornis">recurvicornis</tp:taxon-name-part></tp:taxon-name></italic>, but is readily distinguished by the following combination of characters: leaf margin shallowly arcuate-serrate (vs. serrulate); abaxial leaf surface usually purplish-red (vs. pale green); inflorescence commonly two-flowered (vs. one-flowered); bracts lanceolate, 2–2.5 mm long (vs. ovate, 3–4 mm long); flowers 1.2–1.8 cm long (vs. 3–4 cm long); dorsal petal 6–8 mm in diameter, with two erect, stout rostella along the abaxial mid-vein (vs. dorsal petal ca. 13 mm in diameter with a beaked apex); lower sepal narrowly funnel-form with a spreading mouth (vs. navicular with an oblique mouth); and capsule clavate (vs. linear).</p><fig id="F1" position="float" orientation="portrait"><object-id xmlns:xlink="http://www.w3.org/1999/xlink" content-type="arpha" xlink:type="simple">3027AE1D-3101-51B0-8D03-63803DC83494</object-id><label>Figure 1.</label><caption><p><italic><tp:taxon-name><tp:taxon-name-part taxon-name-part-type="genus" reg="Impatiens">Impatiens</tp:taxon-name-part> <tp:taxon-name-part taxon-name-part-type="species" reg="longcanggouensis">longcanggouensis</tp:taxon-name-part></tp:taxon-name></italic> sp. nov. <bold>A</bold>. Upper plant; <bold>B</bold>. Lower plant; <bold>C</bold>. Flower, lateral view; <bold>D</bold>. Flower, frontal view; <bold>E</bold>. Bract; <bold>F</bold>. Lateral sepals; <bold>G</bold>. Dorsal petal; <bold>H</bold>. Lateral united petals; <bold>I</bold>. Lower sepal; <bold>J</bold>. Anther. Drawn by Wang Ling from Q. Luo (holotype: PE).</p></caption><graphic xmlns:xlink="http://www.w3.org/1999/xlink" xlink:href="phytokeys-270-001_article-174879__-g001.jpg" id="oo_1520397.jpg" position="float" orientation="portrait" xlink:type="simple"><uri content-type="original_file" xlink:type="simple">https://binary.pensoft.net/fig/1520397</uri></graphic></fig></tp:treatment-sec><tp:treatment-sec sec-type="Type"><title>Type.</title><p>China • Sichuan Province, Yinjing County, Longcanggou National Forest Park, 1,540 m above sea level (a.s.l.), <named-content xmlns:xlink="http://www.w3.org/1999/xlink" content-type="dwc:verbatimCoordinates" xlink:type="simple">29°36'41.95088"N, 102°53'48.53844"E</named-content>, 8 August 2025, <italic>Luo Qiang 25080806</italic> (holotype: PE; isotypes: XIAS). • Same locality, 1,410 m a.s.l., <named-content xmlns:xlink="http://www.w3.org/1999/xlink" content-type="dwc:verbatimCoordinates" xlink:type="simple">29°37'38.14587"N, 102°53'15.16814"E</named-content>, 28 August 2025, Luo Qiang 25082801 (paratype: XIAS).</p><fig id="F2" position="float" orientation="portrait"><object-id xmlns:xlink="http://www.w3.org/1999/xlink" content-type="arpha" xlink:type="simple">4C811107-6489-51CE-9BA2-2A6B1865953E</object-id><label>Figure 2.</label><caption><p><italic><tp:taxon-name><tp:taxon-name-part taxon-name-part-type="genus" reg="Impatiens">Impatiens</tp:taxon-name-part> <tp:taxon-name-part taxon-name-part-type="species" reg="longcanggouensis">longcanggouensis</tp:taxon-name-part></tp:taxon-name></italic> sp. nov. <bold>A</bold>. Habitat; <bold>B</bold>. Plant; <bold>C</bold>. Leaves; <bold>D</bold>. Adaxial scabrous hairs; <bold>E</bold>. Capsules; <bold>F</bold>. Flower anatomy; <bold>G–K</bold>. Flowers from different angles.</p></caption><graphic xmlns:xlink="http://www.w3.org/1999/xlink" xlink:href="phytokeys-270-001_article-174879__-g002.jpg" id="oo_1520398.jpg" position="float" orientation="portrait" xlink:type="simple"><uri content-type="original_file" xlink:type="simple">https://binary.pensoft.net/fig/1520398</uri></graphic></fig></tp:treatment-sec><tp:treatment-sec sec-type="Morphology"><title>Morphology.</title><p>Annual herb, 30–60 cm tall, subglabrous. Stems erect, lower portion exposed, upper portion branched. Leaves alternate; lower leaves with petioles up to 3 cm; blades membranous, lanceolate or ovate-lanceolate, 4–16 cm long, 1–3.5(–4) cm wide; apex long-acuminate or caudate; base cuneate in lower leaves, subtruncate in upper leaves; shallowly arcuate-serrate with mucronate teeth; lateral veins 6–9 pairs; adaxial surface green or dark green, hispid; abaxial surface usually purplish-red, rarely greyish-green. Inflorescences in upper leaf axils, 4–10 cm long, filiform, spreading or curved, often puberulent, two-flowered. Pedicels 4–13 mm long, with a single bract at the base; bracts lanceolate, 2–2.5 mm long, apex beaked, persistent. Flowers white or faintly pinkish, 1.2–1.8 cm long. Lateral sepals 2, green or purplish-red and spotted with purplish-red, ovate or triangular-ovate, 2.5–3.5 mm long, apex beaked or acute, mid-vein sometimes marginal. Dorsal petal suborbicular, 6–8 mm in diameter, emarginate at both ends, with a thickened dorsal mid-rib bearing two erect, stout rostella. Lateral united petals 1–1.5 cm long, subclawed, two-lobed; basal lobes ovate or broadly ovate, ca. 2.5 mm long; distal lobes rhomboid or oblong-dolabriform, 0.8–1.2 cm long, 4–6 mm wide, apically truncated or retuse with a small mucro, dorsal auricle reflexed. Lower sepal 1.2–1.5 cm long, narrowly funnel-shaped, mouth spreading, apex obtuse-acuminate, base gradually narrowed into an incurved long spur. Filaments linear; anthers acute. Ovary linear, erect, five-angled, apex acuminate. Capsule clavate, 1.5–2.3 cm long, seeds 2 to 3.</p></tp:treatment-sec><tp:treatment-sec sec-type="Palynology"><title>Palynology.</title><p>(Fig. <xref ref-type="fig" rid="F3">3A–D</xref>) Pollen grains four-colpate, oblate-spheroidal or subprolate in equatorial view, subcircular in polar view. Pollen size (equatorial view): 34.83 (30.96–36.77) × 21.28 (17.44–28.80) μm. Exine reticulate; in polar view, lumina smaller with shallower muri, lacking or bearing sparse granules; in equatorial view, lumina uniformly distributed, larger with deeper muri, sparsely covered with irregular granules.</p><fig id="F3" position="float" orientation="portrait"><object-id xmlns:xlink="http://www.w3.org/1999/xlink" content-type="arpha" xlink:type="simple">C08EFFB1-A42B-580B-8348-1C2BA49E4496</object-id><label>Figure 3.</label><caption><p>Scanning electron microscopy (EM) micrographs of pollen grains and seed of <italic><tp:taxon-name><tp:taxon-name-part taxon-name-part-type="genus" reg="Impatiens">Impatiens</tp:taxon-name-part> <tp:taxon-name-part taxon-name-part-type="species" reg="longcanggouensis">longcanggouensis</tp:taxon-name-part></tp:taxon-name></italic> sp. nov. <bold>A–D</bold>. Pollen grains; <bold>E, F</bold>. Seed.</p></caption><graphic xmlns:xlink="http://www.w3.org/1999/xlink" xlink:href="phytokeys-270-001_article-174879__-g003.jpg" id="oo_1520399.jpg" position="float" orientation="portrait" xlink:type="simple"><uri content-type="original_file" xlink:type="simple">https://binary.pensoft.net/fig/1520399</uri></graphic></fig></tp:treatment-sec><tp:treatment-sec sec-type="Seed micromorphology"><title>Seed micromorphology.</title><p>(Fig. <xref ref-type="fig" rid="F3">3E, F</xref>) Seeds ovoid or ellipsoid, bilaterally compressed, 3.22 (3.02–3.46) × 2.29 (1.98–2.51) mm. Seed coat surface reticulate, with most lumina flat; some testa cells showing slightly raised anticlinal walls and slightly concave outer periclinal walls. The entire surface is irregularly covered with small granules.</p></tp:treatment-sec><tp:treatment-sec sec-type="Etymology"><title>Etymology.</title><p>The epithet <italic>longcanggouensis</italic> refers to the type locality: Longcanggou Yinjing County, Sichuan Province, China. The new species is named ‘龙苍沟凤仙花’ in Chinese.</p></tp:treatment-sec><tp:treatment-sec sec-type="Phenology"><title>Phenology.</title><p>Flowering from August to September; fruiting from August to October.</p></tp:treatment-sec><tp:treatment-sec sec-type="Habitat and distribution"><title>Habitat and distribution.</title><p><italic><tp:taxon-name><tp:taxon-name-part taxon-name-part-type="genus" reg="Impatiens">Impatiens</tp:taxon-name-part> <tp:taxon-name-part taxon-name-part-type="species" reg="longcanggouensis">longcanggouensis</tp:taxon-name-part></tp:taxon-name></italic> is restricted to sparse forests at elevations of 1100–2050 m in Longcanggou Town, Niubeishan Town, Siping Township and Xinjian Township, Yingjing County, Sichuan Province, China (Fig. <xref ref-type="fig" rid="F4">4</xref>).</p><fig id="F4" position="float" orientation="portrait"><object-id xmlns:xlink="http://www.w3.org/1999/xlink" content-type="arpha" xlink:type="simple">31C7B9D0-0827-597F-9994-8B3247CDE5F8</object-id><label>Figure 4.</label><caption><p>Map of Sichuan and China, the black triangle showing the location of <italic><tp:taxon-name><tp:taxon-name-part taxon-name-part-type="genus" reg="Impatiens">I.</tp:taxon-name-part> <tp:taxon-name-part taxon-name-part-type="species" reg="longcanggouensis">longcanggouensis</tp:taxon-name-part></tp:taxon-name></italic>.</p></caption><graphic xmlns:xlink="http://www.w3.org/1999/xlink" xlink:href="phytokeys-270-001_article-174879__-g004.jpg" id="oo_1520400.jpg" position="float" orientation="portrait" xlink:type="simple"><uri content-type="original_file" xlink:type="simple">https://binary.pensoft.net/fig/1520400</uri></graphic></fig></tp:treatment-sec><tp:treatment-sec sec-type="Conservation status"><title>Conservation status.</title><p><italic><tp:taxon-name><tp:taxon-name-part taxon-name-part-type="genus" reg="Impatiens">Impatiens</tp:taxon-name-part> <tp:taxon-name-part taxon-name-part-type="species" reg="longcanggouensis">longcanggouensis</tp:taxon-name-part></tp:taxon-name></italic> is preliminarily assessed as Near Threatened (<abbrev xmlns:xlink="http://www.w3.org/1999/xlink" xlink:title="Near Threatened" xlink:type="simple">NT</abbrev>) following the IUCN Red List Categories and Criteria (version 3.1). It is endemic to Yingjing County, Sichuan, with an estimated Extent of Occurrence (<abbrev xmlns:xlink="http://www.w3.org/1999/xlink" xlink:title="Extent of Occurrence" xlink:type="simple">EOO</abbrev>) of approximately 1,000 km<sup>2</sup>. The species occurs in ecologically intact forest understorey across four townships at 1,100–2,050 m a.s.l., where over 20 subpopulations and more than 500 mature individuals have been documented. Although its relatively small range and population size approach the thresholds for Vulnerable under Criteria B (small distribution range combined with fragmentation, decline or extreme fluctuations) and D (very small population or very restricted distribution), no severe ongoing decline or imminent threats were observed. However, its restricted distribution and limited number of locations make it potentially susceptible to future threats, warranting monitoring under the Near Threatened category.</p></tp:treatment-sec></tp:taxon-treatment>
